# Supplementary material for: A Large-Scale Candidate-Gene Association Mapping for Drought Tolerance and Agronomic Traits in Sugarcane
Source: Int J Mol Sci. 2023 Aug 15;24(16):12801. doi: 10.3390/ijms241612801 (PMC10454574; doi:10.3390/ijms241612801)
Supplement: Supplementary file 1 [file ijms-24-12801-s001.zip]

Archive with 2 entries (2 files):
- Supplementary Materials Figure.pdf
- Supplementary Materials Table.pdf
